# Supplementary material for: Prevalence and characterization of severe asthma in Hungary
Source: Sci Rep. 2020 Jun 9;10:9274. doi: 10.1038/s41598-020-66445-4 (PMC7283249; doi:10.1038/s41598-020-66445-4)
Supplement: Supplementary file 2 — Supplementary information2. [file 41598_2020_66445_MOESM2_ESM.xlsx]

## Sheet: All patients
Location of the pulmonary dispensaries	Gender (Female/Male)	Age (year)	Onset (Adult/Childhood)	Disease duration (year)	Worst FEV1 ( %)	Best FEV1 (%)	Allergy yes/no	Smoking yes/no	Systemic corticosteroid dependence yes/no	Corticosteroid "burst" yes/no	Salicylate intolerance yes /no	Rhinosinusitis yes/no
Budapest	Female	20	Childhood	18	35	79	yes	no	no	yes	no	yes
Kazincbarcika	Male	72	Childhood	62	35	69	no	no	no	no	no	no
Budapest	Female	75	Adult	58	46	71	no	no	no	no	no	no
Budapest	Female	64	Adult	4	42	68	no	no	no	yes	yes	no
Budapest	Male	66	Adult	30	30	66	yes	no	no	yes	no	no
Budapest	Female	80	Adult	20	41	73	yes	no	yes	yes	yes	yes
Budapest	Female	56	Adult	33	35	70	yes	no	no	yes	no	no
Budapest	Female	56	Adult	12	32	80	no	no	no	yes	no	no
Budapest	Male	51	Adult	31	32	78	yes	no	no	yes	no	no
Budapest	Male	70	Adult	22	25	65	yes	no	no	yes	no	yes
Budapest	Male	67	Adult	16	26	47	yes	no	no	yes	no	no
Budapest	Female	64	Adult	39	34	59	yes	no	no	yes	no	no
Budapest	Male	66	Adult	24	15	46	yes	no	no	yes	no	yes
Budapest	Male	71	Adult	51	36	74	yes	no	no	yes	no	no
Budapest	Male	75	Adult	30	19	38	no	no	no	yes	no	yes
Budapest	Female	47	Adult	24			yes	no	yes		no	no
Budapest	Female	57	Adult	36	51	89	yes	no	no	yes	yes	no
Budapest	Female	76	Adult	8	54	75	no	no	no	yes	no	no
Budapest	Male	58	Adult	14	43	51	yes	no	no	yes	no	yes
Budapest	Female	34	Adult	7	59	77	yes	no	yes	no	no	no
Budapest	Male	63	Adult	12	37	48	yes	no	no	no	no	no
Budapest	Female	57	Adult	42	59	71	yes	no	no	yes	no	no
Budapest	Female	57	Adult	17	76	87	no	no	yes	no	yes	yes
Balassagyarmat	Female	44	Adult	23	42	81	no	no	yes	no	no	no
Balassagyarmat	Male	41	Childhood	32	27	57	yes	no	yes	no	no	no
Cegléd	Male	77	Adult	41	32	55	no	no	yes	no	no	yes
Cegléd	Female	63	Childhood	58	29	44	yes	no	no	yes	no	no
Cegléd	Female	64	Adult	24	19	30	no	no	yes	yes	no	no
Cegléd	Female	55	Adult	24	28	44	no	no	yes	yes	no	yes
Debrecen	Male	48	Adult	24	29	70		no	yes	yes	no	yes
Szolnok	Male	57	Adult	16	20	35	no	no	no	yes	no	no
Szolnok	Female	61	Adult	31	40	65	yes	no	no	yes	yes	yes
Dorog	Male	54	Childhood	45	13	24		no	no	yes	no	no
Dorog	Female	34	Adult	20	22	76	yes	no	no	yes	no	no
Gávavencsellő	Male	71	Adult	10	27	27	no	no	yes	yes	no	no
Szekszárd	Female	55	Adult	15	37	68	no	no	no	yes	no	no
Gávavencsellő	Male	56	Adult	16	22	31	yes	no	no	yes	no	no
Szekszárd	Male	57	Adult	12	56	88	no	no	yes	yes	no	no
Szekszárd	Female	61	Adult	27	43	73	no	no	no	yes	no	no
Szekszárd	Male	74	Adult	20	22	52	no	no	yes	yes	no	no
Szekszárd	Female	50	Adult	16	36	73	no	no	yes	yes	no	no
Budapest	Female	62	Adult	22	27	60	yes	no	yes	yes	yes	no
Budapest	Female	53	Adult	7	25	74	no	no	yes	yes	yes	yes
Kistelek	Male	42	Adult	24	15	58	yes	no	no	yes	no	no
Hódmezővásárhely	Male	46	Adult	21	19	38	no	no	no	yes	yes	no
Szeged	Male	66	Adult	19	52	91	yes	no	no	yes	no	no
Hatvan	Female	56	Childhood	46	38	56	yes	no	yes	yes	no	yes
Kunszetmárton	Female	47	Adult	25	35	76	yes	no	yes	yes	no	yes
Kunszetmárton	Female	54	Childhood	44	58	75	yes	no	no	yes	no	yes
Kunszetmárton	Female	42	Childhood	32	62	98	yes	no	yes	yes	no	yes
Eger	Male	61	Adult	38	32	56	no	no	no	yes	no	yes
Kecskemét	Female	71	Adult	4	53	89	no	no	no	yes	no	no
Gyomaendrőd	Female	64	Adult	17	39	94	yes	no	yes	yes	no	yes
Gyomaendrőd	Female	58	Adult	4	48	66	no	no	yes	yes	no	no
Gyomaendrőd	Female	35	Adult	14	64	75	no	no	yes	yes	no	no
Gyomaendrőd	Female	59	Adult	4	55	67	no	no	yes	yes	no	no
Gyomaendrőd	Male	57	Adult	9	22	30	yes	no	yes	yes	no	yes
Gyomaendrőd	Male	56	Adult	13	22	71	no	no	yes	yes	no	no
Gyomaendrőd	Female	66	Adult	20	30	55	yes	no	yes	yes	no	no
Gyomaendrőd	Female	77	Adult	24	58	72	yes	no	yes	no	no	yes
Gyomaendrőd	Female	41	Adult	3	35	51	yes	no	yes	yes	no	yes
Bácsalmás	Female	67	Adult	25	29	51	yes	no	no	no	no	no
Bácsalmás	Male	63	Adult	40	25	29	yes	no	no	no	no	no
Pápa	Female	47	Adult	8	48	59	yes	no	no	yes	no	no
Pápa	Female	77	Adult	27	47	78	no	no	no	yes	yes	no
Zalaszentgrót	Female	69	Adult	33	29	56	no	no	no	no	no	no
Zalaszentgrót	Female	56	Adult	26	42	64	yes	no	no	yes	yes	yes
Zalaszentgrót	Male	50	Adult	32	47	67	yes	no	no	yes	yes	yes
Szekszárd	Female	68	Adult	9	19	83	no	no	no	yes	no	no
Szekszárd	Male	70	Adult	11	59	101	yes	no	no	yes	no
Sárvár	Female	61	Adult	4	23	49	no	no	no	yes	no	no
Sárvár	Male	51	Childhood	38	38	69	yes	no	no	yes	no	yes
Sárvár	Female	49	Adult	23	38	94	yes	no	no	yes	no	no
Sárvár	Female	77	Adult	25	23	59	no	no	no	yes	no	no
Sárvár	Female	64	Adult	32	36	105	no	no	no	yes	no	no
Celldömölk	Female	44	Adult	22	27	82	no	no	yes	yes	no	no
Celldömölk	Female	54	Adult	31	32	80	no	no	no	yes	no	yes
Mór	Male	21	Childhood	18	38	84	yes	no	no	yes	no	no
Szerencs	Female	60	Adult	24	20	31		no	yes	yes	yes
Budapest	Female	64	Adult	33	42	73	yes	no	yes	yes	yes	yes
Szeged	Male	83	Adult	25	32	94	no	no	no	yes	no	yes
Csongrád	Male	79	Adult	25	46	106	no	no	no	yes	no	yes
Csongrád	Male	76	Adult	15	37	80	no	no	no	yes	no	yes
Szekszárd	Male	43	Adult	13	49	74	yes	no	yes	yes	no	yes
Szekszárd	Male	63	Adult	7	32	56	no	no	no	yes	no	no
Debrecen	Male	59	Adult	19	39		yes	no	no	yes	yes	yes
Debrecen	Male	57	Adult	21	17	25	no	no	no	yes	no	no
Eger	Female	57	Adult	32	54	89	no	no	yes	no	no	no
Eger	Female	58	Adult	16	47	70	no	no	no	yes	yes	no
Eger	Female	62	Adult	21	46	63	yes	no	no	yes	yes	yes
Eger	Male	62	Adult	11	19	22	yes	no	no	yes	no	no
Eger	Female	62	Adult	12	39	64	no	no	no	yes	no	no
Eger	Male	54	Childhood	46	16	26	yes	no	no	yes	no	no
Eger	Female	40	Adult	21	47	93	no	no	yes	yes	no	no
Kapuvár		58	Adult	10	25	58	yes	no	no	yes	no	yes
Győr		60	Adult	36	32	54	no	no	yes	yes	no	no
Csongrád	Male	65	Adult	8	28	39	no	no	no	yes	yes	no
Oroszlány	Male	48	Childhood	38	22	56	no	no	no	yes	no	yes
Oroszlány	Male	63	Adult	30	29	68	yes	no	yes	yes	yes	yes
Salgótarján	Male	60	Adult	28	32	67	yes	no	yes	yes	no	no
Salgótarján	Male	56	Adult	15	35	110	yes	no	yes	yes	no	yes
Salgótarján	Female	68	Adult	47	51	73	yes	no	yes	yes	no	yes
Salgótarján	Female	60	Adult	20	28	70	yes	no	yes	yes	no	yes
Salgótarján	Female	41	Adult	22	28	67	yes	no	yes	no	no	yes
Salgótarján	Male	48	Adult	11	45	60	yes	no	yes	no	no	no
Békéscsaba	Female	59	Adult	27	72	80	no	no	no	yes	no	no
Mezőkövesd	Female	56	Adult	23	49	82	yes	no	yes	yes	yes	yes
Mezőkövesd	Male	79	Adult	34	39	80	no	no	yes	yes	no	no
Kalocsa	Female	58	Adult	23	67	101	yes	no	no	yes	yes	yes
Kalocsa	Female	31	Childhood	23	63	93	yes	no	no	yes	no	no
Budapest	Female	63	Adult	36	16	56	no	no	no	yes	no	no
Kalocsa	Female	71	Adult	19	41	67	yes	no	no	yes	no	no
Kalocsa	Female	43	Childhood	42	29	57	no	no	yes	no	no	no
Mezőkövesd	Female	68	Adult	33	60	90	no	no	yes	no	yes	yes
Miskolc III	Female	58	Adult	13	30	57	no	no	no	yes	no	no
Miskolc III	Female	64	Adult	16	34	46	no	no	no	yes	no	no
Miskolc III	Female	54	Adult	28	46	61	yes	no	yes	yes	no	no
Miskolc III	Female	66	Adult	26	34	48	no	no	no	yes	no	no
Miskolc II	Male	30	Childhood	28	54	83	yes	no	no	yes	no	no
Miskolc II	Male	54	Adult	26	31	45	yes	no	no	yes	no	no
Miskolc II	Male	59	Adult	24	46	57	yes	no	no	yes	yes	no
Miskolc III	Male	54	Adult	14	64	101	no	no	no	yes	no	no
Szeged	Female	77	Adult	37	31	42	yes	no	yes	yes	yes	yes
Hódmezővásárhely	Female	65	Adult	20	54	74	no	no	yes	no	no	no
Makó	Female	45	Adult	4	37	59	no	no	no	yes	no	no
Makó	Male	75	Adult	29	22	30	yes	no	no	yes	no	no
Csákvár	Female	49	Adult	11	35	93	yes	no	no	yes	no	no
Csákvár	Female	67	Adult	28	19	28	yes	no	no	yes	no	no
Csákvár	Female	59	Adult	27	37	50	no	no	no	yes	no	no
Csákvár	Female	63	Adult	20	23	80	no	no	no	yes	no	no
Csákvár	Female	56	Adult	23	46	83	no	no	no	yes	no	no
Csákvár	Male	62	Adult	31	25	55	no	no	no	yes	no	no
Csákvár	Female	46	Adult	6	33	76	yes	no	no	yes	no	no
Budapest	Female	45	Adult	14	39	64	yes	no	no	no	no	no
Budapest	Male	56	Adult	4	12	111	yes	no	yes	yes	no	yes
Budapest	Female	54	Adult	22	44	61	no	no	yes	yes	no	no
Budapest	Male	61	Adult	18	63	85	yes	no	no	yes	no	yes
Budapest	Female	70	Adult	29	47	86	yes	no	yes	yes	yes	yes
Budapest	Male	64	Adult	18	47	55	yes	no	yes	yes	no	yes
Budapest	Male	61	Adult	18	63	86	no	no	no	yes	yes	yes
Kalocsa	Female	58	Adult	15	23	133	no	no	no	yes	yes	yes
Baja	Female	50	Adult	23	37	85	no	no	no	yes	no	yes
Baja	Female	54	Adult	9	25	118	no	no	no	yes	no	yes
Baja	Female	33	Childhood	24	29	71	yes	no	no	yes	no	no
Baja	Male	43	Childhood	38	19	63	no	no	yes	yes	yes	yes
Baja	Female	36	Adult	13	31	103	no	no	no	yes	yes	yes
Baja	Male	63	Adult	21	37	96	no	no	no	yes	no	yes
Edelény	Male	63	Adult	1	36	43	yes	no	no	yes	no	no
Miskolc II	Male	80	Adult	40	28	63	no	no	yes	yes	no	no
Edelény	Male	76	Adult	24	42	75	no	no	yes	yes	no	no
Edelény	Female	80	Adult	12	38	61	no	no	no	yes	no	no
Budapest	Male	77	Adult	27	35	88	no	no	no	yes	no	yes
Budapest	Male	47	Adult	27	61	79	no	no	yes	no	no	yes
Baja	Female	62	Adult	42	29		no	no	yes	yes	no	no
Kiskunfélegyháza	Female	68	Adult	28	30	91	no	no	no	yes	no	no
Kiskunfélegyháza	Female	59	Adult	19	35	92	no	no	no	yes	no	no
Kiskunfélegyháza	Female	55	Adult	33	38	90	yes	no	no	yes	no	yes
Kiskunfélegyháza	Female	78	Adult	48	35	70	no	no	no	yes	no	no
Kiskunfélegyháza	Female	59	Adult	34	29	75	yes	no	no	yes	yes	no
Kiskunfélegyháza	Female	69			32	95	no	no	no	yes	no	yes
Kiskunfélegyháza	Male	70	Adult	29	25	65	yes	no	yes	yes	no	no
Kiskunfélegyháza	Female	56	Adult	21	29	43	no	no	yes	yes	no	no
Szerencs	Female	58	Adult	17	62	85	yes	no	no	yes	no	yes
Szerencs	Female	55	Adult	8	30	81	yes	no	no	yes	no	no
Szerencs	Male	55	Adult	10	26	93	yes	no	no	yes	yes	no
Edelény	Male	60	Adult	35	32	71	no	no	no	yes	no	no
Szerencs	Female	77	Adult	34	58	106	yes	no	no	yes	yes	yes
Szerencs	Female	69	Adult	23	52	99	no	no	no	yes	yes	no
Kecskemét	Female	58	Adult	18	24	74		no	no	yes	no	yes
Szerencs	Male	55	Adult	12	27	50	no	no	no	yes	no	no
Szerencs		46	Adult	7	40	100	yes	no	no	yes	no	no
Szerencs	Female	69	Adult	30	36	103	yes	no	no	yes	yes	no
Szerencs	Male	77	Adult	14	27	40	no	no	no	yes	no	no
Szerencs	Female	46	Adult	13	43	61	yes	no	no	yes	no	yes
Szerencs	Male	52	Adult	14	45	80	yes	no	no	yes	no	yes
Szerencs	Female	45	Adult	20	51	69	yes	no	no	yes	no	no
Mosonmagyaróvár	Female	38	Adult	5	41	74	yes	no	no	yes	no	yes
Győr	Male	71	Adult	13	25	35	yes	no	yes	yes	no	no
Mór	Female	72	Adult	25	38	74	no	no	no	yes	no	no
Győr	Female	61	Adult	27	31	101	yes	no	no	yes	no	no
Győr	Male	47	Adult	9	26	85	yes	no	no	yes	no	no
Győr	Male	63	Adult	4	23	117	yes	no	no	yes	no	yes
Győr	Female	60	Adult	13	49	72	yes	no	yes	no	no	no
Győr	Female	53	Adult	12	34	82	yes	no	no	yes	no	no
Győr	Female	55	Adult	8	44	60	no	no	no	yes	no	no
Győr	Female	56	Adult	2	50	90	yes	no	no	yes	no	no
Győr	Female	73	Adult	29	45	89	yes	no	no	yes	no	no
Győr	Female	59	Adult	16	33	81	yes	no	no	yes	no	no
Győr	Female	63	Adult	21	55	75	no	no	yes	yes	no	no
Győr	Female	69	Adult	26	36	54	yes	no	no	yes	yes	no
Győr	Female	56	Adult	11	30	67	no	no	no	yes	no	no
Győr	Female	40	Adult	9	26	98	yes	no	no	yes	no	no
Győr	Male	38	Childhood	30	43	108	yes	no	no	yes	no	no
Győr	Male	28	Adult	14	51	83	yes	no	no	yes	no	no
Győr	Female	48	Adult	14	48	62	yes	no	no	yes	no	no
Győr	Female	51	Adult	29	40	87	yes	no	no	yes	yes	no
Győr	Male	69	Adult	32	76	102	yes	no	yes	no	no	no
Győr	Female	80	Adult	28	39	63	no	no	no	yes	no	no
Budapest	Female	68	Adult	19	42	93		no	yes	yes	no	yes
Győr	Female	36	Adult	22	61	112	yes	no	yes	yes	no	no
Győr	Male	67	Adult	32	36	52	no	no	yes	yes	yes	no
Győr	Male	36	Adult	16	25	66	yes	no	yes	yes	no	no
Győr	Female	68	Adult	29	56	88	yes	no	no	yes	no	no
Győr	Male	63	Adult	24	51	65	yes	no	no	yes	no	no
Győr	Female	72	Adult	31	46	66	yes	no	yes	yes	no	no
Kazincbarcika	Female	23	Adult	2	16	31	yes	no	no	no	no	yes
Szerencs		74	Adult	32	27	48	no	no	no	no	no	no
Kazincbarcika	Female	78	Adult	32	38	47	no	no	no	no	yes	no
Kazincbarcika	Male	68	Adult	33	33	51	yes	no	no	no	no	no
Kazincbarcika	Female	81	Adult	12	42	45	no	no	no	no	no	no
Kazincbarcika	Female	65	Adult	20	37	38	no	no	no	no	no	no
Kazincbarcika	Male	83	Adult	37	44	48	no	no	no	no	no	no
Kazincbarcika	Male	89	Adult	27	40	46	no	no	no	no	no	yes
Kazincbarcika	Female	69	Adult	31	50	50	yes	no	no	no	yes	no
Kazincbarcika	Female	68	Adult	31	43	50	no	no	no	no	no	no
Kazincbarcika	Male	74	Adult	11	37	52	no	no	no	no	no	no
Kazincbarcika	Male	88	Adult	24	35	47	no	no	no	no	no	no
Kazincbarcika	Male	61	Adult	10	50	50	yes	no	no	no	no	no
Kazincbarcika	Male	69	Adult	9	30	35	yes	no	no	no	no	no
Kazincbarcika	Female	77	Adult	22	31	54	no	no	no	no	no	no
Kazincbarcika	Female	75	Adult	6	30	43	no	no	no	no	no	no
Kazincbarcika	Female	71	Adult	8	43	51	no	no	no	no	no	no
Kazincbarcika	Female	65	Adult	32	32	54	yes	no	no	no	no	yes
Kazincbarcika	Male	56	Adult	16	35	48	no	no	no	no	no	yes
Kazincbarcika	Female	61	Adult	6	39	45	no	no	no	yes	no	no
Kazincbarcika	Female	49	Adult	9	49	51	yes	no	no	no	no	yes
Kazincbarcika	Male	58	Adult	11	26	39	no	no	no	no	no	no
Kazincbarcika	Male	75	Adult	27	32	50	no	no	no	no	no	no
Kazincbarcika	Female	50	Adult	15	18	36	no	no	no	yes	no	no
Kazincbarcika	Female	64	Adult	5	35	50	yes	no	no	no	no	yes
Kazincbarcika	Male	76	Adult	16	47	50	no	no	no	no	no	no
Kazincbarcika	Female	64	Adult	7	48	51	yes	no	no	no	no
Kazincbarcika	Female	30	Adult	11	48	50	yes	no	no	no	no	no
Kazincbarcika	Female	46	Adult	28	37	51	yes	no	no	no	no	no
Kazincbarcika	Female	49	Adult	14	37	35	yes	no	no	no	yes	no
Kazincbarcika	Male	81	Adult	31	42	50	no	no	no	yes	no	yes
Kazincbarcika	Female	71	Adult	2	41	49	yes	no	no	no	no	no
Kazincbarcika	Male	67	Adult	13	16	50	no	no	no	no	no	no
Kazincbarcika	Female	40	Adult	8	42	48	no	no	no	yes	no	yes
Kazincbarcika	Male	53	Adult	1	37	44	yes	no	no	no	no	yes
Kazincbarcika	Female	68	Adult	5	35	44	no	no	no	no	no	no
Kazincbarcika	Female	78	Adult	9	44	45	no		no	yes	no	no
Kazincbarcika	Male	69	Adult	28	42	48	no	no	no	yes	no	no
Kazincbarcika	Female	58	Adult	39	41	49	yes	no	no	no	no	no
Kazincbarcika	Female	80		24	34	44	no	no	no	yes	no	no
Encs	Female	45	Adult	25	25	88	yes	no	no	no		yes
Encs	Female	34	Adult	2	35	47	yes	no	yes	yes	no	no
Encs	Female	43	Adult	23	37	66	yes	no	yes	yes		no
Kiskunfélegyháza	Female	55	Adult	29	42	78	no	no	no	yes	no	no
Budapest	Female	57	Adult	24	86	102		no	yes	yes	yes	yes
Kecskemét	Male	47	Adult	24	45	73	yes	no	yes	yes	no	no
Zalaszentgrót	Female	69	Adult	6	78	92	yes	no	no	yes	no	yes
Zalaegerszeg	Female	40	Childhood	32	48	80	yes	no	yes	yes	no	yes
Zalaegerszeg	Female	59	Adult	30	30	59	yes	no	yes	yes	no	no
Zalaegerszeg	Male	60	Adult	11	26	66	yes	no	no	no	no	no
Zalaegerszeg	Male	73	Adult	16	42	60	yes	no	yes	yes	no	no
Zalaegerszeg	Female	72	Adult	28	49	70	yes	no	yes	yes	no	yes
Zalaegerszeg	Female	54	Adult	6	30	54	yes	no	yes	yes	no	yes
Zalaegerszeg	Male	56	Adult	12	48	73	yes	no	no	no	no	no
Zalaegerszeg	Male	62	Adult	28	33	66	yes	no	no	yes	yes	no
Zalaszentgrót	Male	72	Adult	28	30	65	no	no	no	yes	no	no
Zalaegerszeg	Male	74	Adult	32	37	71	no	no	no	yes	no	no
Zalaegerszeg	Male	54	Adult	30	28	86	yes	no	yes	yes	no	yes
Zalaegerszeg	Female	44	Childhood	37	52	93	yes	no	no	yes	no	no
Zalaegerszeg	Female	35	Childhood	27	35	91	yes	no	yes	yes	no	no
Zalaegerszeg	Female	43	Childhood	31	36	62	yes	no	yes	yes	yes	yes
Zalaegerszeg	Female	37	Adult	3	58	85	yes	no	yes	yes	no	no
Kunszetmárton	Male	58	Adult	14	36	61	no	no	yes	yes	no	no
Mezőtúr	Male	49	Adult	15	62	77	no	no	no	yes	no	no
Kunszetmárton	Female	51	Adult	32	66	70	yes	no	no	yes	no	yes
Mezőtúr	Male	63	Adult	23	40	63	yes	no	yes	yes	yes	yes
Mezőtúr	Female	72	Adult	9	62	79	no	no	no	yes	no	yes
Mezőtúr	Male	63	Adult	13	63	75	no	no	no	yes	no	no
Mezőtúr	Female	38	Childhood	27	49	70	yes	no	no	yes	no	no
Mezőtúr	Female	50	Adult	5	40	70	no	no	no	yes	no	no
Szeghalom	Female	36	Childhood	35	62	76	yes	no	no	yes	no	no
Szeghalom	Male	88	Adult	52	47	73	yes	no	yes	no	no	yes
Gyomaendrőd	Female	65	Adult	25	40	80	no	no	yes	no	yes	yes
Szeghalom	Female	53	Adult	33	30	61	yes	no	no	yes	no	no
Szeghalom	Male	28	Childhood	23	45	65	yes	no	no	no	no	no
Szeghalom	Male	55	Childhood	52	36	57	yes	no	no	yes		yes
Békéscsaba	Female	43	Adult	7	34	87	yes	no	yes	no	no	yes
Szeghalom	Female	62	Childhood	48	42	110	no	no	yes	no	no	yes
Békéscsaba	Female	72	Adult	22	14	65	yes	no	yes	no	yes	yes
Zalaegerszeg	Female	80	Adult	23	54	134	yes	no	yes	yes	yes	yes
Zalaegerszeg	Female	82	Adult	32	84	133	no	no	yes	yes	no	yes
Lenti	Male	72	Adult	21	30	65	no	no	yes	no	no	no
Lenti	Female	44	Adult	19	34	62	yes	no	no	yes	no	no
Mezőtúr	Female	37	Adult	19	54	68	no	no	yes	yes	yes	yes
Szolnok	Female	72	Adult	17	36	48	no	no	yes	yes	no	no
Szolnok	Female	51	Adult	19	21	50	no	no	no	yes	no	no
Mezőtúr	Female	56	Adult	6	21	93	yes	no	yes	yes	no	no
Szolnok	Male	65	Adult	9	28	44	no		no	yes	no	no
Szolnok	Female	63	Adult	23	58	77	no	no	yes	yes	no	yes
Szolnok	Male	63	Adult	42	53	68	no	no	no	no	no	no
Szolnok	Male	61	Adult	16	61	69	no		yes	yes	no	no
Hajdúböszörmény	Male	63	Adult	4	67	84	no	no	yes	yes	no	no
Siófok	Male	54	Adult	15	36	61	yes	no	no	yes	no	no
Vác	Male	52	Adult	8	21	63		no	no	yes	no	no
Siófok	Female	57	Adult	23	28	46	no	no	no	yes	no	no
Kisvárda	Female	58	Adult	22	41		no	no	yes	yes	yes	yes
Dorog	Male	69	Adult	9	35	40		no	no	yes	no	no
Oroszlány	Male	55	Adult	4	49	75		no	no	yes	no	no
Dorog	Female	44	Adult	6	24	54	yes	no	no	yes	no	yes
Dorog	Female	55	Adult	18	65	73	no	no	no	yes	no	no
Oroszlány	Male	44	Adult	12	41	43	no	no	no	yes	no	no
Oroszlány	Male	64	Adult	11	29	29	no	no	no	yes	no	no
Oroszlány	Female	62	Adult	27	39	39	no	no	no	yes	no	no
Oroszlány	Male	86	Adult	26	55	59	no	no	no	no	no	no
Oroszlány	Male	48	Childhood	45	17	35	yes	no	no	yes	no	no
Oroszlány	Female	58	Adult	7	26	27	no	no	no	yes	no	no
Budapest	Male	32	Childhood	22	37	50	yes	no	no	yes	no	no
Budapest	Female	64	Adult	6	56	91	no	no	no	yes	no	no
Budapest	Female	65	Adult	31	48	66	yes	no	yes	yes	yes	no
Budapest	Female	36	Adult	6	53	89	yes	no	no	yes	no	yes
Budapest	Female	59	Adult	30	27	88	no	no	yes	yes	no	no
Kisvárda	Male	33	Adult	8	18	78	yes	no	no	yes	no	no
Vásárosnamény	Female	54	Adult	10	17	31	yes	no	no	yes	no	no
Vásárosnamény	Female	41	Adult	18	36	81	yes	no	no	yes	no	no
Heves	Female	58	Adult	19	28	60	no	no	no	yes	no	no
Eger	Female	76	Adult	8	64	76	no	no	no	yes	no	no
Eger	Female	60	Adult	14	34	64	no	no	no	yes	yes	yes
Heves	Female	57	Adult	7	18	32	yes	no	no	yes	no	no
Eger	Female	60	Adult	40	27	50	no	no	no	yes	no	no
Eger	Female	64	Adult	21	34	40	yes	no	no	yes	no	yes
Győr	Male	51	Adult	34	53	68		no	yes	yes	no	yes
Hajdúböszörmény	Female	84	Adult	39	32	54	yes	no	no	yes	no	no
Debrecen	Female	35	Adult	8	50	64	yes	no	yes	yes	no	yes
Debrecen	Female	67	Adult	30	30	57	yes	no	no	no	no	no
Debrecen	Male	68	Adult	40	36	54	yes	no	no	yes	yes	yes
Debrecen	Male	49	Adult	7	31	38	yes	no	no	yes	no	yes
Hajdúnánás	Male	69	Adult	28			no		yes	yes	no	no
Debrecen	Female	54	Adult	27	50	70	no	no	no	yes	no	no
Celldömölk	Male	49	Adult	33	55	73	no	no	yes	no	no	yes
Sárvár	Female	57	Adult	28	44	58	yes	no	yes	no	no	yes
Győr	Male	25	Adult	5	40	117	yes	no	no	yes	no	yes
Kapuvár	Female	42	Adult	28	48	72	yes	no	no	no	no	yes
Cegléd	Female	59	Adult	42	39	83	no	no	yes	no	yes	no
Cegléd	Female	57	Adult	33	41	85	yes	no	yes	no	yes	no
Szentendre	Female	61	Adult	33	34	54	no	no	yes	no	yes	no
Szentendre	Female	51	Adult	19	50	91	no	no	yes	no	yes	yes
Szentendre	Female	36	Adult	21	50	75	yes	no	yes	no	no	no
Budapest	Female	55	Adult	32	57	103	yes	no	yes	yes	no	no
Budapest	Female	56	Adult	16	37	50	no	no	no	yes	no	no
Budapest	Male	37	Childhood	26	41	49	yes	no	no	yes	no	no
Budapest	Male	42	Adult	21	38	50	no	no	yes	yes	yes	no
Budapest	Female	48	Childhood	47	82	88	no	no	no	yes	no	yes
Budapest	Female	42	Adult	25	24	59	yes	no	no	yes	no	yes
Balassagyarmat	Female	47	Childhood	44	22	38		no	no	yes	no	no
Szentendre	Male	58	Adult	18	37	67	yes	no	yes	yes	no	no
Vác	Female	80	Adult	30	41	80	yes	no	yes	yes	no	yes
Vác	Female	60	Adult	20	32	52	yes	no	yes	yes	yes	yes
Vác	Female	75	Adult	35	35	49	yes	no	yes	yes	no	yes
Lenti	Male	41	Adult	27	32	61	yes	no	no	yes	yes	yes
Salgótarján	Female	56	Adult	16	36	45	no	no	yes	yes	no	yes
Salgótarján	Male	60	Adult	5	41	50	yes	no	yes	yes	yes	no
Balassagyarmat	Female	28	Childhood	26	45	64	yes	no	yes	yes	no	no
Balassagyarmat	Female	32	Adult	14	40	69	yes	no	yes	yes	no	yes
Balassagyarmat	Female	63	Adult	24	37	48	yes	no	yes	yes	no	no
Balassagyarmat	Male	36	Adult	5	50	64	yes	no	yes	yes	no	no
Balassagyarmat	Female	42	Adult	6	50	58	yes	no	yes	yes	no	no
Balassagyarmat	Male	42	Adult	11	48	58	yes	no	yes	yes	no	no
Balassagyarmat	Female	33	Adult	4	43	65	yes	no	yes	yes	yes	no
Balassagyarmat	Female	20	Childhood	13	38	55	yes	no	yes	yes	no	no
Balassagyarmat	Female	65	Adult	12	42	64	yes	no	yes	yes	yes	no
Balassagyarmat	Female	41	Adult	5	45	60	yes	no	yes	yes	no	no
Balassagyarmat	Female	47	Adult	8	45	52	yes	no	yes	yes	no	no
Balassagyarmat	Male	38	Adult	2	34	52	yes	no	yes	yes	no	no
Balassagyarmat	Female	43	Adult	7	24	49	yes	no	yes	yes	no	no
Oroszlány	Male	38	Adult	12	38	47		no	yes	yes	no	no
Eger	Female	45	Adult	31	41	58	yes	no	no	yes	no	yes
Orosháza	Female	47	Childhood	39	41	51	yes	no	no	yes	no	no
Csákvár	Male	48	Adult	14	70	87	yes	no	no	yes	no	no
Csákvár	Male	71	Adult	6	54	79	no	no	yes	yes	no	no
Mór	Male	40	Adult	25	20	40	no	no	yes	no	no	no
Vásárosnamény	Female	52	Adult	19	21	37	yes	no	no	yes	no	no
Gávavencsellő	Male	66	Adult	6	19	26	yes	no	no	yes	no	yes
Gávavencsellő	Female	61	Adult	17	28	48	yes	no	no	yes	no	no
Kisvárda	Female	39	Adult	15	18	39	no	no	no	yes	no	no
Gávavencsellő	Female	52	Adult	20	28	56	yes	no	no	yes	no	no
Gávavencsellő	Female	70	Adult	43	13	30	yes	no	no	yes	no	no
Gávavencsellő	Female	84	Adult	25	30	49	yes	no	no	yes	no	yes
Gávavencsellő	Male	73	Adult	23	30	39	yes	no	no	yes	no	no
Gávavencsellő	Male	49	Adult	21	34	57	yes	no	no	no	no	no
Gávavencsellő	Female	69	Adult	21	30	57	yes	no	no	yes	no	yes
Vác	Female	55	Adult	31	18	61	yes	no	no	yes	no	no
Szentendre	Female	32	Adult	18	16	45	no	no	no	yes	no	no
Siófok	Female	43	Adult	18	22	42	yes	no	no	yes	no	yes
Budapest	Female	63	Adult	43	33	87	yes	no	yes	yes	no	no
Budapest	Female	88	Adult	38	43	62	yes	no	no	yes	yes	yes
Budapest	Female	79	Adult	63	18	65	no	no	no	yes	no	no
Lenti	Female	55	Adult	41	47	55	no	no	yes	yes	no	no
zalaszentgrót	Male	55	Adult	34	61	72	yes	no	no	no	no	no
Pécs	Male	41	Adult	5	33	91	yes	no	no	yes	no	yes
Miskolc III	Female	62	Adult	17	47	53	no	no	yes	no	no	no
Pécs	Female	56	Adult	7	67	80	yes		yes	no	no	yes
Ózd	Male	64	Adult	17	65	74	yes	no	yes	no	yes	yes
Ózd	Female	54	Adult	5	58	75	yes	no	no	no	no	yes
Ózd	Male	60	Adult	9	38	75	yes	no	no	yes	no	no
Kaposvár	Female	45	Adult	16	51	61	yes	no	no	yes	yes	yes
Kisvárda	Female	51	Adult	3	76	106		no	no	yes	no	no
Kaposvár	Female	41	Childhood	35	53	81	yes	no	yes	yes	yes	no
Ózd	Male	62	Adult	17	29	79	no	no	no	yes	yes	no
Gödöllő	Female	54	Adult	25	33	58	no	no	yes	yes	yes	yes
Gödöllő	Female	58	Adult	37	47	82	yes	no	no	yes	no	yes
Gödöllő	Female	40	Childhood	32	37	81	yes	no	no	yes	no	no
Gödöllő	Female	43	Adult	14	39	84	yes	no	no	yes	no	yes
Gödöllő	Female	57	Adult	15	28	59	yes	no	no	yes	yes	no
Gödöllő	Female	52	Adult	24	27	98	yes	no	no	yes	yes	yes
Gödöllő	Male	61	Adult	27	51	81	yes	no	yes	yes	no	no
Gödöllő	Female	58	Adult	31	41	70	yes	no	no	yes	yes	yes
Gödöllő	Female	58	Adult	3	38	97	yes	no	no	yes	no	no
Gödöllő	Male	54	Adult	18	52	121	yes	no	no	yes	no	yes
Gödöllő	Female	61	Adult	8	46	87	yes	no	no	yes	no	no
Gödöllő	Female	51	Adult	11	29	84	no	no	no	yes	no	yes
Budapest	Female	61	Adult	32	30	59	no	no	yes	yes	no	no
NKI	Female	36	Childhood	22	52	94	yes	no	no	yes	no	yes
NKI	Female	48	Adult	11	34	87	yes	no	no	yes	no	yes
NKI	Female	42	Childhood	28	35	52	yes	no	yes	yes	yes	yes
NKI	Female	64	Adult	13	36	71	no	no	no	yes	no	yes
NKI	Female	54	Adult	18	17	33	no	no	yes	yes	no	yes
NKI	Female	50	Childhood	38	22	75	yes	no	yes	yes	no	yes
NKI	Male	43	Childhood	42	20	47	no	no	yes	yes	no	yes
NKI	Male	64	Adult	7	24	72	no	yes	no	no	yes	yes
NKI	Female	31	Childhood	21	31	71	yes	no	yes	yes	yes	yes
NKI	Male	58	Adult	6	27	88	no	no	yes	yes	yes	yes
NKI	Female	51	Childhood	47	27	50	yes	no	no	yes	no	yes
NKI	Female	41	Adult	11	44	93	no	no	yes	yes	yes	yes
NKI	Male	49	Adult	4	40	100	no	no	yes	yes	yes	yes
NKI	Male	68	Adult	13	43	72	yes	no	yes	yes	no	yes
NKI	Female	36	Adult	13	32	72	yes	no	no	yes	no	yes
NKI	Male	63	Adult	2	42	86	no	no	yes	yes	yes	yes
NKI	Male	69	Adult	11	53	86	yes	no	yes	yes	no	yes
NKI	Female	65	Adult	2	39	114	no	yes	no	yes	yes	yes
NKI	Male	73	Adult	7	57	75	no	yes	no	yes	no	yes
NKI	Female	35	Adult	22	59	95	yes	no	no	yes	no	yes
NKI	Female	65	Adult	4	56	76	no	no	no	yes	yes	yes
NKI	Female	34	Adult	4	69	92	yes	no	no	no	yes	yes
NKI	Female	35	Childhood	30	31	75	yes	no	no	yes	no	yes
NKI	Male	26	Adult	7	44	69	no	no	no	yes	yes	yes
NKI	Female	58	Adult	22	26	33	no	no	no	yes	no	no
NKI	Male	87	Adult	25	25	45	no	yes	yes	no	yes	yes
NKI	Female	52	Childhood	51	38	72	yes	no	no	yes	yes	yes
NKI	Male	44	Adult	12	31	69	no	no	no	no	yes	yes
NKI	Female	51	Adult	22	55	68	no	no	no	yes	yes	yes
NKI	Female	51	Childhood	48	53	59	yes	no	no	yes	yes	yes
NKI	Female	42	Childhood		44	77	yes	yes	no	yes	yes	yes
NKI	Female	51	Adult	21	46	76	yes	yes	no	no	yes	yes
NKI	Male	34	Childhood	27	42	65	yes	no	no	yes	no	yes
NKI	Male	50	Childhood	48	24	40	yes	no	no	yes	no	yes
NKI	Male	38	Adult	2	54	68	no	no	no	no	no	yes
NKI	Female	55	Adult	37	40	70	no	no	no	yes	no	yes
NKI	Female	62	Adult	31	72	85	yes	no	no	no	no	yes
NKI	Female	32	Childhood	24	57	66	yes	no	no	no	no	no
NKI	Female	59	Childhood	54	42	64	yes	no	no	yes	no	no
NKI	Female	57	Adult	27	34	63	no	no	no	yes	yes	yes
NKI	Male	62	Adult	14	39	53	no	yes	no	yes	no	no
NKI	Male	58	Childhood		32	62	no	no	no	no	no	no
NKI	Male	41	Childhood		21	40	yes	no	yes	yes	no	yes
NKI	Female	55	Adult	7	46	80	no	no	no	yes	no	yes
NKI	Female	57	Adult	12	20	57	yes	no	no	yes	no	yes
NKI	Male	78	Adult		66	79	no	no	no	yes	yes	yes
NKI	Female	45	Adult	13	66	90	no	no	no	yes	yes	yes
NKI	Male	35	Childhood	31		93	yes	yes	no	no	no	yes
NKI	Female	41	Adult	21	31	57	yes	no	no	yes	no	yes
NKI	Female	65	Adult	20	66	85	yes	no	no	yes	no	yes
NKI	Female	53	Adult	17	52	77	no	no	no	yes	no	yes
NKI	Female	55	Adult	32	54	71	no	yes	no	no	yes	yes
NKI	Male	47	Adult	17	27	91	yes	no	no	yes	no	yes
NKI	Male	55	Adult	17	42	55	yes	yes	no	yes	no	no
NKI	Male	37	Childhood	26	49	78	yes	no	no	yes	no	yes
NKI	Female	37	Childhood	35	66	87	no	no	no	no	no	no
NKI	Female	40	Adult	24	42	70	yes	no	yes	yes	no	no
NKI	Female	56	Adult	40	28	28	yes	no	no	no	no	no
NKI	Female	57	Adult	27	45	79	yes	no	no	yes	no	yes
NKI	Male	67	Adult	54	56	63	no	no	no	no	no	yes
NKI	Female	59	Adult	32	60	78	yes	no	no	yes	yes	yes
NKI	Female	33	Childhood		48	74	no	no	yes	yes	no	yes
NKI	Female	73	Adult	12	42	88	no	no	no	yes	yes	yes
NKI	Female	56	Adult	17	35	105	no	no	no	yes	yes	yes
NKI	Female	52	Adult	22	26	53	no	no	yes	yes	yes	yes
NKI	Male	57	Adult	33	43	65	yes	no	no	yes	no	yes
NKI	Male	40	Adult	20	38	60	no	no	yes	yes	no	yes
NKI	Female	70	Childhood	64	30	85	yes	no	no	no	no	no
NKI	Female	70	Adult	52	40	74	no	no	no	yes	no	no
NKI	Female	66	Adult	20	42	53	no	no	yes	no	yes	yes
NKI	Female	54	Adult	38	30	49	no	no	no	no	yes	yes
NKI	Male	28	Adult	5	43	84	no	no	no	no	yes	yes
NKI	Female	50	Adult	36	40	68	yes	no	no	yes	yes	yes
NKI	Female	55	Adult	32	45	60	yes	no	yes	yes	no	no
NKI	Female	31	Adult	11	40	58	yes	no	yes	yes	no	yes
NKI	Female	56	Adult	21	26	71	yes	no	yes	yes	no	yes
NKI	Male	55	Childhood	53	45	62	yes	yes	no	no	no	yes
NKI	Female	32	Adult	11	53	72	yes	yes	yes	yes	yes	yes
NKI	Female	45	Childhood	35	29	37	no	no	yes	yes	yes	yes
NKI	Female	33	Adult	16	52	64	yes	no	no	no	no	yes
NKI	Male	64	Adult	24	53	65	yes	no	no	no	no	yes
NKI	Male	48	Adult	24	49	90	yes	no	yes	yes	no	yes
NKI	Male	73	Adult	25	25	76	no	no	no	yes	no	yes
NKI	Female	24	Adult	11	35	80	yes	no	no	yes	yes	yes
NKI	Male	81	Adult	8	68	99	no	yes	no	yes	no	yes
NKI	Female	40	Adult	16	53	71	yes	no	no	yes	yes	yes
NKI	Female	65	Childhood	55	30	40	no	no	yes	yes	yes	yes
NKI	Male	63	Childhood	61	65	90	yes	no	yes	yes	yes	yes
NKI	Female	42	Adult	17	52	90	no	yes	yes	yes	yes	yes
NKI	Female	57	Adult	29	60	70	no	no	no	yes	yes	yes
NKI	Female	31	Childhood	23	39	73	yes	yes	yes	yes	no	yes
NKI	Male	42	Adult	22	16	40	no	no	no	yes	no	no
NKI	Female	60	Adult	35	35	65	no	no	no	yes	no	no
NKI	Male	46	Childhood	45	59	78	yes	no	no	yes	no	yes
NKI	Female	69	Adult	15	65	88	no	no	no	yes	yes	yes
NKI	Female	50	Adult	23	25	60	no	no	no	yes	no	yes
NKI	Female	60	Adult	36	19	24	no	no	no	yes	yes	yes
NKI	Female	65	Adult	33	24	60	yes	no	no	no	no
NKI	Female	60	Adult	24	21	50	yes	no	no	yes	no	yes
NKI	Male	64	Adult	30	67	80	yes	no	no	yes	no	yes
NKI	Female	57	Adult	32		65	no	yes	yes	yes	no	no
NKI	Female	36	Childhood	24		74	yes	no	yes	yes	yes	yes
NKI	Female	70	Adult	35		56	no	yes	no	yes	no	no
NKI	Female	65	Adult	51		81	yes	no	yes	yes	no	yes
